# Supplementary material for: Evaluation of P22 Antigenic Complex for the Immuno-Diagnosis of Tuberculosis in BCG Vaccinated and Unvaccinated Goats
Source: Front Vet Sci. 2020 Jul 3;7:374. doi: 10.3389/fvets.2020.00374 (PMC7351524; doi:10.3389/fvets.2020.00374)
Supplement: Supplementary Data — Raw data diagnostic tests. [file Data_Sheet_1.xlsx]

## Sheet: DataA
	Skin Tests																					IGRAs														ELISAs											Postmortem
ID	BOV 0h	AVI 0h	P22 0h	BOV 72h	AVI 72h	P22 72H	∆ BOV	∆ AVI	∆ P22	∆ BOV-AVI	∆ P22-AVI	SIT	SICCT	sP22-ST	cP22-ST							OD PBS	OD AVI	OD BOV	OD P22	OD EC (DIVA)	BOV-PBS	BOV-AVI	P22-PBS	P22-AVI	EC-PBS	STDAND	sP22	cP22	DIVA	BLANK	OD1 MPB83	OD2 MPB83	MPB83	Δ MPB83-BLK	Res MPB83	OD1 P22	OD2 P22	P22	%E	Res P22	Pathol	Culture
15146	3	3.2	2	12.3	3.8	9.8	9.3	0.6	7.8	8.7	7.2	Positive	Positive	Positive	Positive	1	3	4	1	3	4	0.12	0.17	1.141	0.451	0.536	1.021	0.971	0.331	0.281	0.416	Positive	Positive	Positive	Positive	0.06	1.784	1.783	1.7835	1.7235	Positive	1.517	1.708	1.6125	6.71875	Positive	Positive	-
15160	3.2	3.7	2.6	11.3	5.2	8.8	8.1	1.5	6.2	6.6	4.7	Positive	Positive	Positive	Positive	1	3	4	1	3	4	0.022	0.057	0.652	0.522	0.402	0.63	0.595	0.5	0.465	0.38	Positive	Positive	Positive	Positive	0.117	3.334	3.318	3.326	3.209	Positive	1.352	1.364	1.358	5.65833	Positive	Positive	+
15178	3.4	4	2	10.8	5	6	7.4	1	4	6.4	3	Positive	Positive	Positive	Positive	1	3	4	1	1	2	0.007	0.008	0.025	0.051	0.029	0.018	0.017	0.044	0.043	0.022	Negative	Negative	Negative	Negative	0.064	0.706	0.666	0.686	0.622	Positive	0.25	0.254	0.252	1.01205	Negative	Positive	+
15190	3.2	3.8	4	9.5	5.4	4.2	6.3	1.6	0.2	4.7	-1.4	Positive	Positive	Negative	Negative	1	3	4	0	0	0	0.015	0.014	0.094	0.16	0.143	0.079	0.08	0.145	0.146	0.128	Positive	Positive	Positive	Positive	0.074	1.674	1.591	1.6325	1.5585	Positive	1.138	1.392	1.265	5.08032	Positive	Positive	+
15192	3	3.8	2.8	8.9	10	8.5	5.9	6.2	5.7	-0.3	-0.5	Positive	Negative	Positive	Negative	1	0	1	1	0	1	0.01	0.047	0.52	0.468	0.183	0.51	0.473	0.458	0.421	0.173	Positive	Positive	Positive	Positive	0.16	0.345	0.326	0.3355	0.1755	Negative	0.415	0.367	0.391	1.57028	Positive	Positive	+
24064	3.7	37	2.9	15.3	9.6	13.2	11.6	-27.4	10.3	39	37.7	Positive	Positive	Positive	Positive	1	3	4	1	3	4	0.017	0.037	0.221	0.41	0.195	0.204	0.184	0.393	0.373	0.178	Positive	Positive	Positive	Positive	0.064	0.483	0.475	0.479	0.415	Positive	0.853	0.832	0.8425	3.51042	Positive	Positive	+
24068	3.8	4	3.2	14.2	5.2	11	10.4	1.2	7.8	9.2	6.6	Positive	Positive	Positive	Positive	1	3	4	1	3	4	0.011	0.021	0.308	0.365	0.182	0.297	0.287	0.354	0.344	0.171	Positive	Positive	Positive	Positive	0.056	0.759	0.799	0.779	0.723	Positive	0.218	0.247	0.2325	0.96875	Negative	Positive	+
30396	2.8	3.3	3	16	8	12	13.2	4.7	9	8.5	4.3	Positive	Positive	Positive	Positive	1	3	4	1	3	4	0.038	0.243	1.901	0.823	0.119	1.863	1.658	0.785	0.58	0.081	Positive	Positive	Positive	Positive	0.062	0.512	0.489	0.5005	0.4385	Positive	0.454	0.472	0.463	1.92917	Positive	Positive	+
33079	3.5	4	3.5	15.2	7.8	15.5	11.7	3.8	12	7.9	8.2	Positive	Positive	Positive	Positive	1	3	4	1	3	4	0.029	0.03	0.538	0.541	0.368	0.509	0.508	0.512	0.511	0.339	Positive	Positive	Positive	Positive	0.059	1.688	1.628	1.658	1.599	Positive	0.856	0.836	0.846	3.39759	Positive	Positive	+
33094	3.2	3	2.5	19.5	4.5	11	16.3	1.5	8.5	14.8	7	Positive	Positive	Positive	Positive	1	3	4	1	3	4	0.022	0.026	0.333	0.187	0.278	0.311	0.307	0.165	0.161	0.256	Positive	Positive	Positive	Positive	0.055	1.32	1.313	1.3165	1.2615	Positive	0.726	0.703	0.7145	2.97708	Positive	Positive	+
33153	2.8	3.9	3	20	5.1	7	17.2	1.2	4	16	2.8	Positive	Positive	Positive	Positive	1	3	4	1	1	2	0.012	0.019	0.393	0.399	0.26	0.381	0.374	0.387	0.38	0.248	Positive	Positive	Positive	Positive	0.052	2.307	2.439	2.373	2.321	Positive	0.229	0.238	0.2335	0.972917	Negative	Positive	-
33182	4	4.1	4.2	8.8	5.7	9.2	4.8	1.6	5	3.2	3.4	Positive	Positive	Positive	Positive	1	1	2	1	1	2	0.033	0.038	0.169	0.169	0.195	0.136	0.131	0.136	0.131	0.162	Positive	Positive	Positive	Positive	0.059	3.287	3.202	3.2445	3.1855	Positive	1.469	1.513	1.491	6.2125	Positive	Positive	-
33186	3.5	3.5	2.3	12.5	6.8	5	9	3.3	2.7	5.7	-0.6	Positive	Positive	Positive	Negative	1	3	4	1	0	1	0.02	0.664	0.949	0.886	0.422	0.929	0.285	0.866	0.222	0.402	Positive	Positive	Positive	Positive	0.06	0.882	0.871	0.8765	0.8165	Positive	0.991	1.006	0.9985	4.01004	Positive	Positive	+
33187	2.7	2.7	3	2.8	2.5	2.6	0.1	-0.2	-0.4	0.3	-0.2	Negative	Negative	Negative	Negative	0	0	0	0	0	0	0.013	0.018	0.308	0.389	0.151	0.295	0.29	0.376	0.371	0.138	Positive	Positive	Positive	Positive	0.057	0.754	0.773	0.7635	0.7065	Positive	0.146	0.136	0.141	0.566265	Negative	Positive	+
33190	3.2	3.7	2.8	14	8	15.5	10.8	4.3	12.7	6.5	8.4	Positive	Positive	Positive	Positive	1	3	4	1	3	4	0.016	0.615	3.443	1.42	0.77	3.427	2.828	1.404	0.805	0.754	Positive	Positive	Positive	Positive	0.057	4	4	4	3.943	Positive	1.999	2.082	2.0405	8.50208	Positive	Positive	+
43935	2.5	2.5	2	22	10	17	19.5	7.5	15	12	7.5	Positive	Positive	Positive	Positive	1	3	4	1	3	4	0.039	0.061	0.313	0.541	0.137	0.274	0.252	0.502	0.48	0.098	Positive	Positive	Positive	Positive	0.061	3.241	3.118	3.1795	3.1185	Positive	1.3	1.255	1.2775	5.32292	Positive	Positive	+
47876	4.3	3.5	3.8	13.8	9.5	9.3	9.5	6	5.5	3.5	-0.5	Positive	Positive	Positive	Negative	1	1	2	1	0	1	0.035	0.057	0.718	0.519	0.311	0.683	0.661	0.484	0.462	0.276	Positive	Positive	Positive	Positive	0.06	0.798	0.759	0.7785	0.7185	Positive	0.577	0.582	0.5795	2.41458	Positive	Positive	-
47878	3.9	4.2	3	12	5.8	3.2	8.1	1.6	0.2	6.5	-1.4	Positive	Positive	Negative	Negative	1	3	4	0	0	0	0.026	0.023	0.073	0.09	0.044	0.047	0.05	0.064	0.067	0.018	Negative	Positive	Positive	Negative	0.052	0.335	0.343	0.339	0.287	Positive	0.71	0.683	0.6965	2.79719	Positive	Positive	+
47886	3	3.5	2.5	20	13	11.5	17	9.5	9	7.5	-0.5	Positive	Positive	Positive	Negative	1	3	4	1	0	1	0.013	0.291	0.109	0.164	0.027	0.096	-0.182	0.151	-0.127	0.014	Negative	Positive	Negative	Negative	0.058	0.703	0.647	0.675	0.617	Positive	0.49	0.513	0.5015	2.08958	Positive	Positive	+
47895	2.5	2.5	2.2	16	4	5.2	13.5	1.5	3	12	1.5	Positive	Positive	Positive	Positive	1	3	4	1	1	2	0.016	0.017	0.352	0.511	0.187	0.336	0.335	0.495	0.494	0.171	Positive	Positive	Positive	Positive	0.06	0.304	0.283	0.2935	0.2335	Positive	0.363	0.37	0.3665	1.52708	Positive	Positive	+
47913	4	4.8	3.2	10.8	7.8	6.7	6.8	3	3.5	3.8	0.5	Positive	Positive	Positive	Negative	1	1	2	1	0	1	0.014	0.271	0.983	0.62	0.565	0.969	0.712	0.606	0.349	0.551	Positive	Positive	Positive	Positive	0.074	1.027	1.039	1.033	0.959	Positive	0.802	0.767	0.7845	3.26875	Positive	Positive	+
48222	3.5	3.8	3	7.9	5.1	4.1	4.4	1.3	1.1	3.1	-0.2	Positive	Positive	Negative	Negative	1	1	2	0	0	0	0.04	0.035	0.179	0.087	0.097	0.139	0.144	0.047	0.052	0.057	Positive	Negative	Negative	Positive	0.049	0.111	0.118	0.1145	0.0655	Negative	1.088	1.133	1.1105	4.45984	Positive	Positive	+
48297	3.2	39	3.2	12.7	3.4	10.8	9.5	-35.6	7.6	45.1	43.2	Positive	Positive	Positive	Positive	1	3	4	1	3	4	0.178	0.224	0.576	0.369	0.331	0.398	0.352	0.191	0.145	0.153	Positive	Positive	Positive	Positive	0.053	0.136	0.138	0.137	0.084	Negative	0.468	0.507	0.4875	2.03125	Positive	Positive	+
64357	3.2	3.4	2.5	13.5	8	12	10.3	4.6	9.5	5.7	4.9	Positive	Positive	Positive	Positive	1	3	4	1	3	4	0.025	0.055	0.65	0.436	0.378	0.625	0.595	0.411	0.381	0.353	Positive	Positive	Positive	Positive	0.062	0.548	0.521	0.5345	0.4725	Positive	0.223	0.209	0.216	0.86747	Negative	Positive	+
64358	3	3.1	2.8	11.8	3.7	9.2	8.8	0.6	6.4	8.2	5.8	Positive	Positive	Positive	Positive	1	3	4	1	3	4	0.295	0.32	0.314	0.394	0.11	-0.21	-0.006	0.099	0.074	-0.414	Negative	Positive	Positive	Negative	0.067	0.511	0.549	0.53	0.463	Positive	0.905	0.868	0.8865	3.69375	Positive	Positive	+
64361	3.3	3.5	2.3	8	3.8	2.8	4.7	0.3	0.5	4.4	0.2	Positive	Positive	Negative	Negative	1	3	4	0	0	0	0.01	0.009	0.023	0.043	0.038	0.013	0.014	0.033	0.034	0.028	Negative	Negative	Negative	Negative	0.057	1.742	1.669	1.7055	1.6485	Positive	1.16	1.169	1.1645	4.67671	Positive	Positive	-
64366	3.8	3.8	2.8	11	4.5	9.2	7.2	0.7	6.4	6.5	5.7	Positive	Positive	Positive	Positive	1	3	4	1	3	4	0.022	0.019	0.113	0.107	0.132	0.091	0.094	0.085	0.088	0.11	Positive	Positive	Positive	Positive	0.058	0.683	0.692	0.6875	0.6295	Positive	0.433	0.447	0.44	1.76707	Positive	Positive	+
64372	3.3	3.6	2.8	7.8	5.8	4	4.5	2.2	1.2	2.3	-1	Positive	Positive	Negative	Negative	1	1	2	0	0	0	0.025	0.02	0.036	0.032	0.032	0.011	0.016	0.007	0.012	0.007	Negative	Negative	Negative	Negative	0.07	1.664	1.665	1.6645	1.5945	Positive	0.216	0.202	0.209	0.839357	Negative	Positive	+
64376	2.8	3	2.5	13.5	5	11.2	10.7	2	8.7	8.7	6.7	Positive	Positive	Positive	Positive	1	3	4	1	3	4	0.021	0.038	0.558	0.767	0.087	0.537	0.52	0.746	0.729	0.066	Positive	Positive	Positive	Positive	0.084	0.514	0.527	0.5205	0.4365	Positive	0.745	0.752	0.7485	3.11875	Positive	Positive	+
64382	2.5	2.5	2.8	13.5	3.8	6.5	11	1.3	3.7	9.7	2.4	Positive	Positive	Positive	Positive	1	3	4	1	1	2	0.02	0.01	0.083	0.113	0.18	0.063	0.073	0.093	0.103	0.16	Positive	Positive	Positive	Positive	0.088	0.301	0.292	0.2965	0.2085	Positive	1.232	1.322	1.277	5.32083	Positive	Positive	+
64386	3.8	3.3	3	16	7	12	12.2	3.7	9	8.5	5.3	Positive	Positive	Positive	Positive	1	3	4	1	3	4	0.056	0.034	0.078	0.11	0.065	0.022	0.044	0.054	0.076	0.009	Negative	Positive	Positive	Negative	0.062	0.497	0.457	0.477	0.415	Positive	0.683	0.34	0.5115	2.13125	Positive	Positive	-
64390	2.9	3.4	2.3	18	7.5	9	15.1	4.1	6.7	11	2.6	Positive	Positive	Positive	Positive	1	3	4	1	1	2	0.027	0.018	0.291	0.164	0.123	0.264	0.273	0.137	0.146	0.096	Positive	Positive	Positive	Positive	0.054	0.793	0.802	0.7975	0.7435	Positive	0.863	0.074	0.4685	1.88153	Positive	Positive	-
64395	3.7	4.7	2.7	15	4.7	9.4	11.3	0	6.7	11.3	6.7	Positive	Positive	Positive	Positive	1	3	4	1	3	4	0.022	0.026	0.167	0.234	0.185	0.145	0.141	0.212	0.208	0.163	Positive	Positive	Positive	Positive	0.056	1.103	1.109	1.106	1.05	Positive	0.659	0.702	0.6805	2.83542	Positive	Positive	+
64397	3.8	4.6	3	12.7	6	12	8.9	1.4	9	7.5	7.6	Positive	Positive	Positive	Positive	1	3	4	1	3	4	0.023	0.031	0.228	0.155	0.163	0.205	0.197	0.132	0.124	0.14	Positive	Positive	Positive	Positive	0.056	0.733	0.799	0.766	0.71	Positive	0.841	0.877	0.859	3.4498	Positive	Positive	+
64403	3.4	3.4	3.4	9.8	5.1	6	6.4	1.7	2.6	4.7	0.9	Positive	Positive	Positive	Negative	1	3	4	1	0	1	0.028	0.036	0.143	0.134	0.113	0.115	0.107	0.106	0.098	0.085	Positive	Positive	Positive	Positive	0.056	0.614	0.61	0.612	0.556	Positive	0.568	0.648	0.608	2.53333	Positive	Positive	-
64420	3.8	3.8	2.5	11.7	6.4	8	7.9	2.6	5.5	5.3	2.9	Positive	Positive	Positive	Positive	1	3	4	1	1	2	0.015	0.039	0.169	0.214	0.078	0.154	0.13	0.199	0.175	0.063	Positive	Positive	Positive	Positive	0.07	0.109	0.114	0.1115	0.0415	Negative	0.213	0.206	0.2095	0.841365	Negative	Positive	-
64429	3	3.7	3	12.8	8	8.8	9.8	4.3	5.8	5.5	1.5	Positive	Positive	Positive	Positive	1	3	4	1	1	2	0.025	0.036	0.124	0.104	0.063	0.099	0.088	0.079	0.068	0.038	Positive	Positive	Positive	Negative	0.055	0.414	0.418	0.416	0.361	Positive	0.513	0.891	0.702	2.925	Positive	Positive	-
64430	3.4	3.7	3.2	20	5.5	12.5	16.6	1.8	9.3	14.8	7.5	Positive	Positive	Positive	Positive	1	3	4	1	3	4	0.133	0.143	0.57	0.484	0.628	0.437	0.427	0.351	0.341	0.495	Positive	Positive	Positive	Positive	0.054	1.705	1.635	1.67	1.616	Positive	1.302	1.157	1.2295	4.93775	Positive	Positive	+
64470	3.2	3.8	2.6	8.7	5.8	4.3	5.5	2	1.7	3.5	-0.3	Positive	Positive	Negative	Negative	1	1	2	0	0	0	0.022	0.019	0.241	0.251	0.152	0.219	0.222	0.229	0.232	0.13	Positive	Positive	Positive	Positive	0.069	0.306	0.3	0.303	0.234	Positive	0.709	0.695	0.702	2.925	Positive	Positive	+
64474	3.7	4	2.6	12.5	10	6	8.8	6	3.4	2.8	-2.6	Positive	Positive	Positive	Negative	1	1	2	1	0	1	0.011	0.444	0.273	0.194	0.043	0.262	-0.171	0.183	-0.25	0.032	Negative	Positive	Negative	Negative	0.073	0.336	0.267	0.3015	0.2285	Positive	1.215	1.244	1.2295	4.93775	Positive	Positive	-
64477	2.4	2.8	2.3	3.2	4.3	8.2	0.8	1.5	5.9	-0.7	4.4	Negative	Negative	Positive	Positive	0	0	0	1	3	4	0.042	0.047	0.082	0.148	0.452	0.04	0.035	0.106	0.101	0.41	Negative	Positive	Positive	Positive	0.053	4	4	4	3.947	Positive	1.413	1.599	1.506	6.275	Positive	Positive	+
71526	2.9	3.2	2.9	16	5	17.8	13.1	1.8	14.9	11.3	13.1	Positive	Positive	Positive	Positive	1	3	4	1	3	4	0.025	0.042	0.279	0.339	0.139	0.254	0.237	0.314	0.297	0.114	Positive	Positive	Positive	Positive	0.071	0.284	0.322	0.303	0.232	Positive	0.159	0.154	0.1565	0.628514	Negative	Positive	-
71534	3.1	4.8	3.2	14.2	5.4	10.8	11.1	0.6	7.6	10.5	7	Positive	Positive	Positive	Positive	1	3	4	1	3	4	0.018	0.069	0.826	0.611	0.582	0.808	0.757	0.593	0.542	0.564	Positive	Positive	Positive	Positive	0.06	1.656	1.656	1.656	1.596	Positive	1.514	1.528	1.521	6.10843	Positive	Positive	+
71536	2.9	3.2	2.8	7.2	4.5	6.3	4.3	1.3	3.5	3	2.2	Positive	Positive	Positive	Positive	1	1	2	1	1	2	0.02	0.017	0.066	0.152	0.045	0.046	0.049	0.132	0.135	0.025	Negative	Positive	Positive	Negative	0.062	0.072	0.065	0.0685	0.0065	Negative	0.128	0.122	0.125	0.502008	Negative	Positive	-
71543	3	3.3	3.1	3.2	3.2	3.2	0.2	-0.1	0.1	0.3	0.2	Negative	Negative	Negative	Negative	0	0	0	0	0	0	0.026	0.019	0.031	0.079	0.022	0.005	0.012	0.053	0.06	-0.004	Negative	Positive	Positive	Negative	0.05	0.186	0.169	0.1775	0.1275	Negative	0.213	0.214	0.2135	0.889583	Negative	Positive	+
71545	3.3	2.8	2.7	5.5	8.2	3.2	2.2	5.4	0.5	-3.2	-4.9	Positive	Negative	Negative	Negative	1	0	1	0	0	0	0.01	0.152	0.199	0.239	0.044	0.189	0.047	0.229	0.087	0.034	Positive	Positive	Positive	Negative	0.062	0.488	0.444	0.466	0.404	Positive	0.249	0.225	0.237	0.951807	Negative	Positive	+
71546	3.4	3.4	3.2	18	6.4	16.5	14.6	3	13.3	11.6	10.3	Positive	Positive	Positive	Positive	1	3	4	1	3	4	0.016	0.032	0.624	0.37	0.304	0.608	0.592	0.354	0.338	0.288	Positive	Positive	Positive	Positive	0.093	2.404	2.535	2.4695	2.3765	Positive	0.638	0.682	0.66	2.6506	Positive	Positive	+
71550	3	3	2.9	15	12.8	12	12	9.8	9.1	2.2	-0.7	Positive	Positive	Positive	Negative	1	1	2	1	0	1	0.018	0.306	0.164	0.271	0.115	0.146	-0.142	0.253	-0.035	0.097	Negative	Positive	Negative	Positive	0.088	0.604	0.606	0.605	0.517	Positive	1.095	1.165	1.13	4.53815	Positive	Positive	+
71562	2.8	4	2.5	13	5.2	5	10.2	1.2	2.5	9	1.3	Positive	Positive	Positive	Positive	1	3	4	1	1	2	0.011	0.021	0.351	0.268	0.137	0.34	0.33	0.257	0.247	0.126	Positive	Positive	Positive	Positive	0.056	0.486	0.481	0.4835	0.4275	Positive	0.331	0.332	0.3315	1.33133	Positive	Positive	+
71564	4	4	4	15.5	5.5	8.5	11.5	1.5	4.5	10	3	Positive	Positive	Positive	Positive	1	3	4	1	1	2	0.497	0.903	1.203	0.71	1.059	0.484	0.3	0.213	-0.193	0.34	Positive	Positive	Negative	Positive	0.15	2.244	2.365	2.3045	2.1545	Positive	1.031	0.964	0.9975	4.15625	Positive	Positive	+
71568	3.3	3.2	2.7	19	6.8	13	15.7	3.6	10.3	12.1	6.7	Positive	Positive	Positive	Positive	1	3	4	1	3	4	0.01	0.024	0.175	0.257	0.044	0.165	0.151	0.247	0.233	0.034	Positive	Positive	Positive	Negative	0.073	0.375	0.359	0.367	0.294	Positive	0.31	0.31	0.31	1.24498	Positive	Positive	-
72031	2.2	2.5	2	4.2	4.7	12	2	2.2	10	-0.2	7.8	Negative	Negative	Positive	Positive	0	0	0	1	3	4	0.014	0.016	0.031	0.044	0.032	0.017	0.015	0.03	0.028	0.018	Negative	Negative	Negative	Negative	0.058	0.349	0.361	0.355	0.297	Positive	0.429	0.434	0.4315	1.73293	Positive	Positive	-
72034	3.2	3.8	3.4	14	8.9	14.8	10.8	5.1	11.4	5.7	6.3	Positive	Positive	Positive	Positive	1	3	4	1	3	4	0.022	0.027	0.791	0.772	0.621	0.769	0.764	0.75	0.745	0.599	Positive	Positive	Positive	Positive	0.057	0.372	0.359	0.3655	0.3085	Positive	0.391	0.42	0.4055	1.62851	Positive	Positive	+
72038	2.7	2.9	2	10	4.2	8.2	7.3	1.3	6.2	6	4.9	Positive	Positive	Positive	Positive	1	3	4	1	3	4	0.026	0.025	0.25	0.145	0.222	0.224	0.225	0.119	0.12	0.196	Positive	Positive	Positive	Positive	0.063	0.163	0.172	0.1675	0.1045	Negative	0.598	0.648	0.623	2.50201	Positive	Positive	+
72046	3.2	3.5	2.4	10.5	5.4	13.2	7.3	1.9	10.8	5.4	8.9	Positive	Positive	Positive	Positive	1	3	4	1	3	4	0.009	0.022	0.105	0.178	0.264	0.096	0.083	0.169	0.156	0.255	Positive	Positive	Positive	Positive	0.064	1.507	1.62	1.5635	1.4995	Positive	1.479	1.446	1.4625	6.09375	Positive	Positive	+
72047	3.6	2.5	2.8	12.8	4.3	7.2	9.2	1.8	4.4	7.4	2.6	Positive	Positive	Positive	Positive	1	3	4	1	1	2	0.01	0.013	0.12	0.175	0.08	0.11	0.107	0.165	0.162	0.07	Positive	Positive	Positive	Positive	0.063	0.131	0.129	0.13	0.067	Negative	0.165	0.163	0.164	0.658635	Negative	Positive	+
72050	3	3.3	3	12	4.2	8.2	9	0.9	5.2	8.1	4.3	Positive	Positive	Positive	Positive	1	3	4	1	3	4	0.007	0.019	0.57	0.283	0.301	0.563	0.551	0.276	0.264	0.294	Positive	Positive	Positive	Positive	0.059	0.211	0.194	0.2025	0.1435	Negative	0.243	0.231	0.237	0.951807	Negative	Positive	+
72051	3.5	3.8	2.4	12.8	8.9	7.5	9.3	5.1	5.1	4.2	0	Positive	Positive	Positive	Negative	1	3	4	1	0	1	0.02	0.019	0.354	0.385	0.396	0.334	0.335	0.365	0.366	0.376	Positive	Positive	Positive	Positive	0.096	0.212	0.202	0.207	0.111	Negative	0.392	0.393	0.3925	1.57631	Positive	Positive	+
72056	3.2	3.5	2.8	6.8	3.6	5.2	3.6	0.1	2.4	3.5	2.3	Positive	Positive	Positive	Positive	1	1	2	1	1	2	0.03	0.028	0.129	0.142	0.6	0.099	0.101	0.112	0.114	0.57	Positive	Positive	Positive	Positive	0.095	0.132	0.122	0.127	0.032	Negative	0.252	0.253	0.2525	1.05208	Negative	Positive	+
72057	3.8	3.5	3.2	15	5.77	9.8	11.2	2.27	6.6	8.93	4.33	Positive	Positive	Positive	Positive	1	3	4	1	3	4	0.039	0.062	0.174	0.17	0.094	0.135	0.112	0.131	0.108	0.055	Positive	Positive	Positive	Positive	0.051	0.128	0.126	0.127	0.076	Negative	0.173	0.161	0.167	0.670683	Negative	Positive	-
72058	2.9	2.7	2.8	12.2	4.5	9.9	9.3	1.8	7.1	7.5	5.3	Positive	Positive	Positive	Positive	1	3	4	1	3	4	0.015	0.02	0.069	0.082	0.055	0.054	0.049	0.067	0.062	0.04	Positive	Positive	Positive	Negative	0.065	0.594	0.538	0.566	0.501	Positive	0.247	0.226	0.2365	0.949799	Negative	Positive	+
72060	2.5	2.6	2	18	7.4	17	15.5	4.8	15	10.7	10.2	Positive	Positive	Positive	Positive	1	3	4	1	3	4	0.02	0.033	1.364	1.042	0.037	1.344	1.331	1.022	1.009	0.017	Positive	Positive	Positive	Negative	0.067	2.954	2.828	2.891	2.824	Positive	1.348	1.282	1.315	5.28112	Positive	Positive	+
72062	3.8	3.5	2.9	11.5	5.1	19	7.7	1.6	16.1	6.1	14.5	Positive	Positive	Positive	Positive	1	3	4	1	3	4	0.023	0.025	0.511	0.424	0.482	0.488	0.486	0.401	0.399	0.459	Positive	Positive	Positive	Positive	0.059	0.31	0.323	0.3165	0.2575	Positive	0.772	0.75	0.761	3.05622	Positive	Positive	+
72063	3.5	4.4	2.5	15	5.5	7.8	11.5	1.1	5.3	10.4	4.2	Positive	Positive	Positive	Positive	1	3	4	1	3	4	0.014	0.021	0.105	0.172	0.159	0.091	0.084	0.158	0.151	0.145	Positive	Positive	Positive	Positive	0.051	0.785	0.779	0.782	0.731	Positive	1.079	1.042	1.0605	4.25904	Positive	Positive	-
72066	3	3	2.5	17	3.5	14	14	0.5	11.5	13.5	11	Positive	Positive	Positive	Positive	1	3	4	1	3	4	0.022	0.012	0.068	0.14	0.047	0.046	0.056	0.118	0.128	0.025	Negative	Positive	Positive	Negative	0.053	0.086	0.094	0.09	0.037	Negative	0.111	0.112	0.1115	0.464583	Negative	Positive	-
72067	3.4	3.2	3.3	7	3.8	6.8	3.6	0.6	3.5	3	2.9	Positive	Positive	Positive	Positive	1	1	2	1	1	2	0.035	0.017	0.041	0.052	0.038	0.006	0.024	0.017	0.035	0.003	Negative	Negative	Negative	Negative	0.055	0.281	0.285	0.283	0.228	Positive	0.177	0.075	0.126	0.506024	Negative	Positive	+
72069	2.7	3.2	2.2	12.8	4.5	6	10.1	1.3	3.8	8.8	2.5	Positive	Positive	Positive	Positive	1	3	4	1	1	2	0.015	0.013	0.098	0.073	0.075	0.083	0.085	0.058	0.06	0.06	Positive	Positive	Positive	Positive	0.081	1.292	1.125	1.2085	1.1275	Positive	1.051	0.964	1.0075	4.04618	Positive	Positive	+
72072	3.1	3.6	2.1	4.6	3.7	2.8	1.5	0.1	0.7	1.4	0.6	Negative	Negative	Negative	Negative	0	1	1	0	0	0	0.012	0.012	0.021	0.032	0.032	0.009	0.009	0.02	0.02	0.02	Negative	Negative	Negative	Negative	0.06	0.099	0.095	0.097	0.037	Negative	0.241	0.228	0.2345	0.977083	Negative	Positive	+
72080	3.7	3.4	2.4	14.2	4.5	11.9	10.5	1.1	9.5	9.4	8.4	Positive	Positive	Positive	Positive	1	3	4	1	3	4	0.013	0.015	0.45	0.545	0.125	0.437	0.435	0.532	0.53	0.112	Positive	Positive	Positive	Positive	0.053	0.754	0.705	0.7295	0.6765	Positive	1.736	1.714	1.725	6.92771	Positive	Positive	+
72084	3	3.7	2.7	6.2	3.8	12.2	3.2	0.1	9.5	3.1	9.4	Positive	Positive	Positive	Positive	1	1	2	1	3	4	0.015	0.012	0.051	0.079	0.057	0.036	0.039	0.064	0.067	0.042	Negative	Positive	Positive	Negative	0.056	0.059	0.06	0.0595	0.0035	Negative	0.12	0.105	0.1125	0.451807	Negative	Positive	+
72087	3	3	3.8	8.2	4.5	9.8	5.2	1.5	6	3.7	4.5	Positive	Positive	Positive	Positive	1	1	2	1	3	4	0.015	0.019	0.047	0.08	0.069	0.032	0.028	0.065	0.061	0.054	Negative	Positive	Positive	Positive	0.058	0.091	0.077	0.084	0.026	Negative	0.66	0.658	0.659	2.74583	Positive	Positive	-
72089	2.8	3.3	2.7	13.5	4.2	11	10.7	0.9	8.3	9.8	7.4	Positive	Positive	Positive	Positive	1	3	4	1	3	4	0.649	0.685	1.927	1.352	1.884	1.278	1.242	0.703	0.667	1.235	Positive	Positive	Positive	Positive	0.056	0.225	0.23	0.2275	0.1715	Negative	0.574	0.586	0.58	2.32932	Positive	Positive	+
72092	3.3	3.4	3	10	5.8	12	6.7	2.4	9	4.3	6.6	Positive	Positive	Positive	Positive	1	3	4	1	3	4	0.015	0.018	0.106	0.141	0.082	0.091	0.088	0.126	0.123	0.067	Positive	Positive	Positive	Positive	0.054	0.477	0.521	0.499	0.445	Positive	0.68	0.596	0.638	2.56225	Positive	Positive	+
72098	3.8	4.2	2.5	10	5.5	5.4	6.2	1.3	2.9	4.9	1.6	Positive	Positive	Positive	Positive	1	3	4	1	1	2	0.014	0.013	0.087	0.095	0.072	0.073	0.074	0.081	0.082	0.058	Positive	Positive	Positive	Positive	0.066	3.191	3.466	3.3285	3.2625	Positive	0.948	0.957	0.9525	3.96875	Positive	Positive	-
72101	3.6	3.1	3.8	16	4.8	13	12.4	1.7	9.2	10.7	7.5	Positive	Positive	Positive	Positive	1	3	4	1	3	4	0.009	0.01	0.148	0.147	0.283	0.139	0.138	0.138	0.137	0.274	Positive	Positive	Positive	Positive	0.073	0.274	0.269	0.2715	0.1985	Negative	0.49	0.488	0.489	1.96386	Positive	Positive	+
76251	3.8	3.5	2.8	10	7	6.3	6.2	3.5	3.5	2.7	0	Positive	Positive	Positive	Negative	1	1	2	1	0	1	0.184	0.208	0.522	0.534	0.138	0.338	0.314	0.35	0.326	-0.046	Positive	Positive	Positive	Negative	0.062	0.485	0.488	0.4865	0.4245	Positive	0.417	0.438	0.4275	1.78125	Positive	Positive	-
86315	2.7	3	2.3	21	4.9	14	18.3	1.9	11.7	16.4	9.8	Positive	Positive	Positive	Positive	1	3	4	1	3	4	0.045	0.026	0.161	0.498	0.07	0.116	0.135	0.453	0.472	0.025	Positive	Positive	Positive	Negative	0.069	0.102	0.113	0.1075	0.0385	Negative	0.708	0.721	0.7145	2.86948	Positive	Positive	+

## Sheet: DataB
	Skin tests																					IGRAs												ELISAs
ID	BOV 0h	BOV 72h	AVI 0h	AVI 72h	P22 0h	P22 72h	D Bov	D Av	D P22	Bov-Av	P22-Av							SIT	SICCT	sP22-ST	cP22-ST	PBS	AVI	BOV	EC (DIVA)	P22	Bov-PBS	EC-PBS	P22-PBS	STAND	DIVA	sP22	cP22	BLK	MPB83	MPB83	DDO	Res MPB83	DO P22	DO P22	D DO P22	%E	Res P22
10173	3	4	2.8	8.8	2.5	3.8	1	6	1.3	-5	-4.7	0	0	0	0	0	0	Negative	Negative	Negative	Negative	0.005	0.007	0.005	0.004	0.01	0	-0.001	0.005	Negative	Negative	Negative	Negative	0.056	0.133	0.138	0.0795	Negative	0.156	0.17	0.163	0.547899	Negative
10688																						0.006	0.006	0.006	0.006	0.007	0	0	0.001	Negative	Negative	Negative	Negative	0.066	0.681	0.688	0.6185	Positive	0.459	0.53	0.4945	1.66218	Positive
20015	2.2	3.2	2.2	6	2.2	3.2	1	3.8	1	-2.8	-2.8	0	0	0	0	0	0	Negative	Negative	Negative	Negative	0.005	0.006	0.007	0.005	0.01	0.002	0	0.005	Negative	Negative	Negative	Negative	0.05	0.094	0.1	0.047	Negative	0.136	0.126	0.131	0.450947	Negative
20025	2.5	3.2	2.5	4.2	2.8	3.5	0.7	1.7	0.7	-1	-1	0	0	0	0	0	0	Negative	Negative	Negative	Negative	0.004	0.006	0.005	0.006	0.014	0.001	0.002	0.01	Negative	Negative	Negative	Negative	0.053	0.097	0.098	0.0445	Negative	0.115	0.111	0.113	0.379832	Negative
20032	2.5	2.8	2.5	4.9	2.2	2.5	0.3	2.4	0.3	-2.1	-2.1	0	0	0	0	0	0	Negative	Negative	Negative	Negative	0.004	0.005	0.003	0.004	0.011	-0.001	0	0.007	Negative	Negative	Negative	Negative	0.055	0.116	0.114	0.06	Negative	0.102	0.097	0.0995	0.334454	Negative
20067	2.9	3.2	2.8	4.8	2.5	3.2	0.3	2	0.7	-1.7	-1.3	0	0	0	0	0	0	Negative	Negative	Negative	Negative	0.018	0.017	0.021	0.021	0.023	0.003	0.003	0.005	Negative	Negative	Negative	Negative	0.06	0.195	0.174	0.1245	Negative	0.13	0.122	0.126	0.433735	Negative
20077	2.9	3.5	2.9	6	2.5	3	0.6	3.1	0.5	-2.5	-2.6	0	0	0	0	0	0	Negative	Negative	Negative	Negative	0.005	0.005	0.002	0.005	0.006	-0.003	0	0.001	Negative	Negative	Negative	Negative	0.11	0.152	0.182	0.057	Negative	0.114	0.134	0.124	0.42685	Negative
20116	2.8	2.8	2.8	6	2.5	4	0	3.2	1.5	-3.2	-1.7	0	0	0	0	0	0	Negative	Negative	Negative	Negative	0.003	0.033	0.013	0.005	0.05	0.01	0.002	0.047	Negative	Negative	Negative	Negative	0.056	0.073	0.07	0.0155	Negative	0.131	0.132	0.1315	0.442017	Negative
20125	2.8	3.5	2.2	18	2.2	3.2	0.7	15.8	1	-15.1	-14.8	0	0	0	0	0	0	Negative	Negative	Negative	Negative	0.006	0.358	0.024	0.007	0.087	0.018	0.001	0.081	Negative	Negative	Positive	Negative	0.057	0.081	0.084	0.0255	Negative	0.128	0.137	0.1325	0.445378	Negative
20174	2.5	3.2	2.5	3.5	3	3	0.7	1	0	-0.3	-1	0	0	0	0	0	0	Negative	Negative	Negative	Negative	0.004	0.006	0.004	0.005	0.006	0	0.001	0.002	Negative	Negative	Negative	Negative	0.056	0.132	0.127	0.0735	Negative	0.13	0.123	0.1265	0.435456	Negative
47677	3	3.2	3	4.8	2.8	3.1	0.2	1.8	0.3	-1.6	-1.5	0	0	0	0	0	0	Negative	Negative	Negative	Negative	0.005	0.006	0.006	0.005	0.006	0.001	0	0.001	Negative	Negative	Negative	Negative	0.05	0.081	0.087	0.034	Negative	0.111	0.116	0.1135	0.390706	Negative
47680	2.5	3.2	2.5	5.5	2.5	3	0.7	3	0.5	-2.3	-2.5	0	0	0	0	0	0	Negative	Negative	Negative	Negative
47691	3.2	3	3.1	4.9	3.8	4.5	-0.2	1.8	0.7	-2	-1.1	0	0	0	0	0	0	Negative	Negative	Negative	Negative	0.008	0.007	0.005	0.005	0.006	-0.003	-0.003	-0.002	Negative	Negative	Negative	Negative	0.061	0.085	0.102	0.0325	Negative	0.145	0.151	0.148	0.509466	Negative
47696	2.9	3.2	2.8	4.8	2.9	3	0.3	2	0.1	-1.7	-1.9	0	0	0	0	0	0	Negative	Negative	Negative	Negative	0.004	0.006	0.005	0.004	0.014	0.001	0	0.01	Negative	Negative	Negative	Negative	0.058	0.133	0.13	0.0735	Negative	0.102	0.107	0.1045	0.359725	Negative
47708	2.2	4	2.8	8	2.8	3.1	1.8	5.2	0.3	-3.4	-4.9	0	0	0	0	0	0	Negative	Negative	Negative	Negative	0.004	0.006	0.006	0.005	0.005	0.002	0.001	0.001	Negative	Negative	Negative	Negative	0.056	0.193	0.186	0.1335	Negative	0.109	0.12	0.1145	0.394148	Negative
47743	2.8	3.8	2.5	5.8	2.8	3.2	1	3.3	0.4	-2.3	-2.9	0	0	0	0	0	0	Negative	Negative	Negative	Negative
47745	3	3.5	2.8	4.2	2.5	3.5	0.5	1.4	1	-0.9	-0.4	0	0	0	0	0	0	Negative	Negative	Negative	Negative	0.005	0.006	0.005	0.004	0.016	0	-0.001	0.011	Negative	Negative	Negative	Negative	0.052	0.081	0.076	0.0265	Negative	0.09	0.09	0.09	0.309811	Negative
47746	2.8	3.2	2.8	4.8	3	3.2	0.4	2	0.2	-1.6	-1.8	0	0	0	0	0	0	Negative	Negative	Negative	Negative	0.043	0.111	0.052	0.048	0.085	0.009	0.005	0.042	Negative	Negative	Negative	Negative	0.056	0.195	0.205	0.144	Negative	0.145	0.15	0.1475	0.507745	Negative
47749	3	4	3	4.8	3	3	1	1.8	0	-0.8	-1.8	0	0	0	0	0	0	Negative	Negative	Negative	Negative	0.006	0.008	0.007	0.008	0.009	0.001	0.002	0.003	Negative	Negative	Negative	Negative	0.063	0.286	0.313	0.2365	Positive	0.142	0.182	0.162	0.557659	Negative
47787	2.8	3.8	2.5	12	2.5	3.5	1	9.5	1	-8.5	-8.5	0	0	0	0	0	0	Negative	Negative	Negative	Negative	0.006	0.056	0.015	-0.002	0.018	0.009	-0.008	0.012	Negative	Negative	Negative	Negative	0.172	0.189	0.19	0.0175	Negative	0.097	0.103	0.1	0.344234	Negative
47795	2.9	3.2	2.5	4	2.8	2.8	0.3	1.5	0	-1.2	-1.5	0	0	0	0	0	0	Negative	Negative	Negative	Negative	0.009	0.013	0.007	0.007	0.013	-0.002	-0.002	0.004	Negative	Negative	Negative	Negative	0.062	0.074	0.073	0.0115	Negative	0.105	0.106	0.1055	0.354622	Negative
47940	2.9	3.5	2.9	8	2.2	4.3	0.6	5.1	2.1	-4.5	-3	0	0	0	1	0	1	Negative	Negative	Positive	Negative	0.005	0.006	0.006	0.005	0.005	0.001	0	0	Negative	Negative	Negative	Negative	0.06	0.062	0.064	0.003	Negative	0.13	0.069	0.0995	0.342513	Negative
71704	2.8	2.8	3.1	5.8	2.8	4.1	0	2.7	1.3	-2.7	-1.4	0	0	0	0	0	0	Negative	Negative	Negative	Negative	0.008	0.008	0.006	0.005	0.031	-0.002	-0.003	0.023	Negative	Negative	Negative	Negative	0.067	0.115	0.117	0.049	Negative	0.136	0.135	0.1355	0.455462	Negative
71727	3	3.2	3	7.1	2.9	3.8	0.2	4.1	0.9	-3.9	-3.2	0	0	0	0	0	0	Negative	Negative	Negative	Negative	0.004	0.012	0.006	0.005	0.008	0.002	0.001	0.004	Negative	Negative	Negative	Negative	0.055	0.067	0.075	0.016	Negative	0.118	0.13	0.124	0.416807	Negative
71732	3	3.5	3	10.1	3	3.8	0.5	7.1	0.8	-6.6	-6.3	0	0	0	0	0	0	Negative	Negative	Negative	Negative
71735	2.8	3	2.8	3	2.1	4	0.2	0.2	1.9	0	1.7	0	0	0	0	1	1	Negative	Negative	Negative	Negative	0.005	0.014	0.005	0.005	0.005	0	0	0	Negative	Negative	Negative	Negative	0.054	0.104	0.103	0.0495	Negative	0.126	0.127	0.1265	0.42521	Negative
71751	2.2	3.5	2.2	4	2.8	3	1.3	1.8	0.2	-0.5	-1.6	0	0	0	0	0	0	Negative	Negative	Negative	Negative	0.005	0.005	0.005	0.005	0.006	0	0	0.001	Negative	Negative	Negative	Negative	0.057	0.982	0.949	0.9085	Positive	0.633	0.584	0.6085	2.04538	Positive
71758	2.5	3	2.8	8.8	2.8	3	0.5	6	0.2	-5.5	-5.8	0	0	0	0	0	0	Negative	Negative	Negative	Negative	0.012	0.006	0.011	0.016	0.029	-0.001	0.004	0.017	Negative	Negative	Negative	Negative	0.056	0.068	0.07	0.013	Negative	0.119	0.123	0.121	0.406723	Negative
71761	3	3	2.9	5.5	2.8	3.2	0	2.6	0.4	-2.6	-2.2	0	0	0	0	0	0	Negative	Negative	Negative	Negative	0.006	0.007	0.006	0.005	0.006	0	-0.001	0	Negative	Negative	Negative	Negative	0.06	0.119	0.119	0.059	Negative	0.152	0.16	0.156	0.537005	Negative
71765	2.9	3	2.9	8.9	2.8	3.5	0.1	6	0.7	-5.9	-5.3	0	0	0	0	0	0	Negative	Negative	Negative	Negative	0.006	0.01	0.008	0.007	0.008	0.002	0.001	0.002	Negative	Negative	Negative	Negative	0.058	0.091	0.095	0.035	Negative	0.419	0.411	0.415	1.39496	Positive
71785	2.8	3.8	2.8	4.2	2.8	4	1	1.4	1.2	-0.4	-0.2	0	0	0	0	0	0	Negative	Negative	Negative	Negative	0.006	0.006	0.005	0.006	0.005	-0.001	0	-0.001	Negative	Negative	Negative	Negative	0.052	0.055	0.056	0.0035	Negative	0.121	0.117	0.119	0.409639	Negative
71788	2.8	3.5	2.2	6.2	2.2	3.9	0.7	4	1.7	-3.3	-2.3	0	0	0	0	0	0	Negative	Negative	Negative	Negative	0.004	0.005	0.004	0.005	0.006	0	0.001	0.002	Negative	Negative	Negative	Negative	0.053	0.06	0.06	0.007	Negative	0.108	0.107	0.1075	0.361345	Negative
71794	2.8	4.5	2.7	9.5	2.2	2.9	1.7	6.8	0.7	-5.1	-6.1	0	0	0	0	0	0	Negative	Negative	Negative	Negative	0.006	0.024	0.013	0.006	0.017	0.007	0	0.011	Negative	Negative	Negative	Negative	0.059	0.139	0.135	0.078	Negative	0.171	0.179	0.175	0.588235	Negative
71802	3	4.5	3.1	15.8	3	8.8	1.5	12.7	5.8	-11.2	-6.9	0	0	0	1	0	1	Negative	Negative	Positive	Negative	0.006	0.194	0.061	0.006	0.206	0.055	0	0.2	Negative	Negative	Positive	Positive	0.051	0.061	0.073	0.016	Negative	0.088	0.087	0.0875	0.301205	Negative
71812	3.2	4.1	3	10	3	3.6	0.9	7	0.6	-6.1	-6.4	0	0	0	0	0	0	Negative	Negative	Negative	Negative	0.005	0.007	0.005	0.005	0.006	0	0	0.001	Negative	Negative	Negative	Negative	0.056	0.274	0.274	0.218	Positive	0.196	0.214	0.205	0.689076	Negative
71827	3	3.5	3.2	8.8	2.8	3.5	0.5	5.6	0.7	-5.1	-4.9	0	0	0	0	0	0	Negative	Negative	Negative	Negative	0.007	0.05	0.016	0.007	0.075	0.009	0	0.068	Negative	Negative	Positive	Positive	0.057	0.075	0.073	0.017	Negative	0.11	0.12	0.115	0.386555	Negative
71854	2.1	3.5	2.5	11.5	2.2	2.8	1.4	9	0.6	-7.6	-8.4	0	0	0	0	0	0	Negative	Negative	Negative	Negative	0.126	0.19	0.135	0.123	0.144	0.009	-0.003	0.018	Negative	Negative	Negative	Negative	0.054	0.071	0.068	0.0155	Negative	0.092	0.097	0.0945	0.317647	Negative
71861	2.9	3.8	2.5	8	2.5	3.5	0.9	5.5	1	-4.6	-4.5	0	0	0	0	0	0	Negative	Negative	Negative	Negative	0.007	0.025	0.009	0.005	0.012	0.002	-0.002	0.005	Negative	Negative	Negative	Negative	0.054	0.246	0.247	0.1925	Negative	0.177	0.193	0.185	0.636833	Negative
71862	3	4	2.9	13.2	3.1	3.8	1	10.3	0.7	-9.3	-9.6	0	0	0	0	0	0	Negative	Negative	Negative	Negative	0.006	0.051	0.009	0.004	0.017	0.003	-0.002	0.011	Negative	Negative	Negative	Negative	0.061	0.065	0.065	0.004	Negative	0.089	0.088	0.0885	0.297479	Negative
71877	2.9	7	2.2	18	2.9	9.8	4.1	15.8	6.9	-11.7	-8.9	1	0	1	1	0	1	Positive	Negative	Positive	Negative	0.006	0.031	0.018	0.005	0.027	0.012	-0.001	0.021	Negative	Negative	Negative	Negative	0.078	0.141	0.139	0.062	Negative	0.168	0.181	0.1745	0.586555	Negative
71885	3.8	4.2	3	12	3	5	0.4	9	2	-8.6	-7	0	0	0	0	0	0	Negative	Negative	Negative	Negative	0.005	0.005	0.005	0.004	0.006	0	-0.001	0.001	Negative	Negative	Negative	Negative	0.069	0.138	0.148	0.074	Negative	0.12	0.122	0.121	0.416523	Negative
71891	2.8	3.2	2.9	11.5	2.9	4	0.4	8.6	1.1	-8.2	-7.5	0	0	0	0	0	0	Negative	Negative	Negative	Negative	0.008	0.009	0.007	0.006	0.006	-0.001	-0.002	-0.002	Negative	Negative	Negative	Negative	0.059	0.098	0.092	0.036	Negative	0.117	0.129	0.123	0.413445	Negative
71893	2.2	2.9	2.9	5.5	2.8	3.2	0.7	2.6	0.4	-1.9	-2.2	0	0	0	0	0	0	Negative	Negative	Negative	Negative	0.005	0.004	0.005	0.005	0.008	0	0	0.003	Negative	Negative	Negative	Negative	0.05	0.056	0.056	0.006	Negative	0.12	0.117	0.1185	0.407917	Negative
71902	2	5	2.2	14	2.9	3.2	3	11.8	0.3	-8.8	-11.5	1	0	1	0	0	0	Positive	Negative	Negative	Negative	0.006	0.028	0.011	0.007	0.012	0.005	0.001	0.006	Negative	Negative	Negative	Negative	0.068	0.12	0.117	0.0505	Negative	0.201	0.194	0.1975	0.679862	Negative
71912	2.8	4.2	2.8	7	2.8	3	1.4	4.2	0.2	-2.8	-4	0	0	0	0	0	0	Negative	Negative	Negative	Negative
71915	2.8	4.2	2.9	12	3	6.1	1.4	9.1	3.1	-7.7	-6	0	0	0	1	0	1	Negative	Negative	Positive	Negative	0.005	0.016	0.014	0.006	0.016	0.009	0.001	0.011	Negative	Negative	Negative	Negative	0.103	0.09	0.096	-0.01	Negative	0.123	0.12	0.1215	0.408403	Negative
71930	2.8	4.8	2.8	7	2.8	3.5	2	4.2	0.7	-2.2	-3.5	0	0	0	0	0	0	Negative	Negative	Negative	Negative	0.006	0.006	0.006	0.005	0.006	0	-0.001	0	Negative	Negative	Negative	Negative	0.053	0.059	0.057	0.005	Negative	0.139	0.139	0.139	0.467227	Negative
71936	2.9	3.2	2.8	3.8	2.5	3.2	0.3	1	0.7	-0.7	-0.3	0	0	0	0	0	0	Negative	Negative	Negative	Negative	0.054	0.06	0.058	0.055	0.056	0.004	0.001	0.002	Negative	Negative	Negative	Negative	0.051	0.074	0.101	0.0365	Negative	0.112	0.115	0.1135	0.390706	Negative
71939	2.5	3.2	2.6	4.2	2.5	3.2	0.7	1.6	0.7	-0.9	-0.9	0	0	0	0	0	0	Negative	Negative	Negative	Negative	0.005	0.008	0.006	0.005	0.008	0.001	0	0.003	Negative	Negative	Negative	Negative	0.06	0.142	0.145	0.0835	Negative	0.135	0.143	0.139	0.467227	Negative
71941	2.9	3.2	2.9	4.1	2.5	4	0.3	1.2	1.5	-0.9	0.3	0	0	0	0	0	0	Negative	Negative	Negative	Negative	0.006	0.023	0.009	0.004	0.014	0.003	-0.002	0.008	Negative	Negative	Negative	Negative	0.07	0.067	0.067	-0.003	Negative	0.119	0.118	0.1185	0.398319	Negative
71945	2.8	3.2	2.8	3.3	3	3.1	0.4	0.5	0.1	-0.1	-0.4	0	0	0	0	0	0	Negative	Negative	Negative	Negative	0.005	0.007	0.007	0.015	0.036	0.002	0.01	0.031	Negative	Negative	Negative	Negative	0.046	0.056	0.07	0.017	Negative	0.081	0.082	0.0815	0.280551	Negative
71949	2.2	2.5	2.2	4	2.8	3.3	0.3	1.8	0.5	-1.5	-1.3	0	0	0	0	0	0	Negative	Negative	Negative	Negative	0.004	0.021	0.005	0.004	0.017	0.001	0	0.013	Negative	Negative	Negative	Negative	0.059	0.094	0.088	0.032	Negative	0.161	0.158	0.1595	0.536134	Negative
72834	2.9	5.2	2.8	13.8	2.8	8.2	2.3	11	5.4	-8.7	-5.6	1	0	1	1	0	1	Positive	Negative	Positive	Negative	0.007	0.114	0.029	0.006	0.038	0.022	-0.001	0.031	Negative	Negative	Negative	Negative	0.048	0.811	0.81	0.7625	Positive	0.134	0.128	0.131	0.450947	Negative
72854	2.6	3	2.8	9	2.9	3	0.4	6.2	0.1	-5.8	-6.1	0	0	0	0	0	0	Negative	Negative	Negative	Negative	0.006	0.007	0.008	0.004	0.005	0.002	-0.002	-0.001	Negative	Negative	Negative	Negative	0.068	0.153	0.15	0.0835	Negative	0.133	0.135	0.134	0.45042	Negative
72861	3	4.8	3.1	13	3	4.7	1.8	9.9	1.7	-8.1	-8.2	0	0	0	0	0	0	Negative	Negative	Negative	Negative	0.01	0.008	0.005	0.005	0.014	-0.005	-0.005	0.004	Negative	Negative	Negative	Negative	0.056	0.098	0.098	0.042	Negative	0.11	0.113	0.1115	0.37479	Negative
72862	2.8	4	2.8	9.2	3.1	3.1	1.2	6.4	0	-5.2	-6.4	0	0	0	0	0	0	Negative	Negative	Negative	Negative	0.005	0.016	0.011	0.004	0.011	0.006	-0.001	0.006	Negative	Negative	Negative	Negative	0.055	0.089	0.086	0.0325	Negative	0.134	0.131	0.1325	0.445378	Negative
72867	2.5	2.9	2.5	13	2.2	3.8	0.4	10.5	1.6	-10.1	-8.9	0	0	0	0	0	0	Negative	Negative	Negative	Negative	0.006	0.017	0.008	0.006	0.012	0.002	0	0.006	Negative	Negative	Negative	Negative	0.061	0.131	0.13	0.0695	Negative	0.13	0.127	0.1285	0.431933	Negative
72880	2.8	4.5	3	12.8	2.8	6	1.7	9.8	3.2	-8.1	-6.6	0	0	0	1	0	1	Negative	Negative	Positive	Negative	0.006	0.012	0.012	0.007	0.012	0.006	0.001	0.006	Negative	Negative	Negative	Negative	0.062	0.088	0.094	0.029	Negative	0.234	0.192	0.213	0.715966	Negative
74626	2.2	4.8	2.5	12.5	2.3	4	2.6	10	1.7	-7.4	-8.3	1	0	1	0	0	0	Positive	Negative	Negative	Negative	0.005	0.019	0.016	0.01	0.06	0.011	0.005	0.055	Negative	Negative	Positive	Positive	0.053	0.137	0.136	0.0835	Negative	0.393	0.378	0.3855	1.2958	Positive
74772	2.2	11.2	2.8	15.5	2.5	4.2	9	12.7	1.7	-3.7	-11	1	0	1	0	0	0	Positive	Negative	Negative	Negative	0.005	0.121	0.052	0.005	0.047	0.047	0	0.042	Negative	Negative	Negative	Negative	0.053	0.126	0.127	0.0735	Negative	0.163	0.163	0.163	0.547899	Negative
75328	2	4	2.8	10.5	2.9	4	2	7.7	1.1	-5.7	-6.6	0	0	0	0	0	0	Negative	Negative	Negative	Negative	0.004	0.068	0.015	0.004	0.028	0.011	0	0.024	Negative	Negative	Negative	Negative	0.05	0.068	0.172	0.07	Negative	0.17	0.153	0.1615	0.542857	Negative
75329	2.5	3	2.9	3.2	2.9	3.1	0.5	0.3	0.2	0.2	-0.1	0	0	0	0	0	0	Negative	Negative	Negative	Negative	0.006	0.005	0.006	0.006	0.006	0	0	0	Negative	Negative	Negative	Negative	0.054	0.077	0.096	0.0325	Negative	0.094	0.096	0.095	0.327022	Negative
75364	2.5	2.2	2.6	3.5	3	2.8	-0.3	0.9	-0.2	-1.2	-1.1	0	0	0	0	0	0	Negative	Negative	Negative	Negative	0.005	0.006	0.007	0.005	0.007	0.002	0	0.002	Negative	Negative	Negative	Negative	0.081	0.232	0.241	0.1555	Negative	0.104	0.11	0.107	0.36833	Negative
75367	2.9	4	2.9	7.2	2.9	3.9	1.1	4.3	1	-3.2	-3.3	0	0	0	0	0	0	Negative	Negative	Negative	Negative	0.006	0.007	0.006	0.005	0.007	0	-0.001	0.001	Negative	Negative	Negative	Negative	0.061	0.558	0.546	0.491	Positive	0.422	0.502	0.462	1.55294	Positive
75374	3	3.2	3	7	3	3.8	0.2	4	0.8	-3.8	-3.2	0	0	0	0	0	0	Negative	Negative	Negative	Negative	0.005	0.011	0.006	0.004	0.054	0.001	-0.001	0.049	Negative	Negative	Negative	Negative	0.058	0.083	0.082	0.0245	Negative	0.099	0.095	0.097	0.333907	Negative
75380	3	3.5	3.1	7.2	2.9	3.2	0.5	4.1	0.3	-3.6	-3.8	0	0	0	0	0	0	Negative	Negative	Negative	Negative	0.007	0.009	0.008	0.006	0.011	0.001	-0.001	0.004	Negative	Negative	Negative	Negative	0.065	0.108	0.115	0.0465	Negative	0.136	0.129	0.1325	0.445378	Negative
75469	2.5	3	2.5	8	2.1	3.1	0.5	5.5	1	-5	-4.5	0	0	0	0	0	0	Negative	Negative	Negative	Negative	0.006	0.009	0.005	0.004	0.01	-0.001	-0.002	0.004	Negative	Negative	Negative	Negative	0.059	0.087	0.084	0.0265	Negative	0.105	0.11	0.1075	0.361345	Negative
75470	2.3	3	2.2	3.5	2.2	3.2	0.7	1.3	1	-0.6	-0.3	0	0	0	0	0	0	Negative	Negative	Negative	Negative	0.005	0.006	0.005	0.006	0.005	0	0.001	0	Negative	Negative	Negative	Negative	0.058	0.127	0.125	0.068	Negative	0.132	0.123	0.1275	0.428571	Negative
75481	2.4	3	2.8	4	2.8	2.9	0.6	1.2	0.1	-0.6	-1.1	0	0	0	0	0	0	Negative	Negative	Negative	Negative	0.006	0.009	0.007	0.006	0.026	0.001	0	0.02	Negative	Negative	Negative	Negative	0.061	0.18	0.18	0.119	Negative	0.142	0.151	0.1465	0.492437	Negative
75482	2.2	3.5	2.9	4.9	2.5	3	1.3	2	0.5	-0.7	-1.5	0	0	0	0	0	0	Negative	Negative	Negative	Negative	0.025	0.019	0.006	0.006	0.006	-0.019	-0.019	-0.019	Negative	Negative	Negative	Negative	0.065	0.187	0.207	0.132	Negative	0.174	0.174	0.174	0.598967	Negative
75483	2.5	3	2.5	4.2	2.3	3	0.5	1.7	0.7	-1.2	-1	0	0	0	0	0	0	Negative	Negative	Negative	Negative	0.006	0.006	0.005	0.004	0.006	-0.001	-0.002	0	Negative	Negative	Negative	Negative	0.075	0.077	0.08	0.0035	Negative	0.152	0.164	0.158	0.531092	Negative
75484	2.8	4	2.8	15.5	2.5	3.6	1.2	12.7	1.1	-11.5	-11.6	0	0	0	0	0	0	Negative	Negative	Negative	Negative	0.006	0.006	0.005	0.005	0.01	-0.001	-0.001	0.004	Negative	Negative	Negative	Negative	0.052	0.086	0.105	0.0435	Negative	0.136	0.146	0.141	0.48537	Negative
75485	2.8	3	2.8	8.8	3	3.6	0.2	6	0.6	-5.8	-5.4	0	0	0	0	0	0	Negative	Negative	Negative	Negative	0.004	0.006	0.004	0.002	0.006	0	-0.002	0.002	Negative	Negative	Negative	Negative	0.051	0.129	0.126	0.0765	Negative	0.134	0.129	0.1315	0.452668	Negative
75486	2.5	3.2	2.5	8.8	2.9	3.2	0.7	6.3	0.3	-5.6	-6	0	0	0	0	0	0	Negative	Negative	Negative	Negative	0.006	0.007	0.008	0.006	0.018	0.002	0	0.012	Negative	Negative	Negative	Negative	0.062	0.073	0.07	0.0095	Negative	0.137	0.128	0.1325	0.45611	Negative
75495	2.5	3	2.4	6	2.3	3.2	0.5	3.6	0.9	-3.1	-2.7	0	0	0	0	0	0	Negative	Negative	Negative	Negative	0.007	0.008	0.006	0.005	0.006	-0.001	-0.002	-0.001	Negative	Negative	Negative	Negative	0.067	0.132	0.127	0.0625	Negative	0.185	0.198	0.1915	0.643697	Negative
77626	2.8	3	2.8	7	2.9	3.5	0.2	4.2	0.6	-4	-3.6	0	0	0	0	0	0	Negative	Negative	Negative	Negative	0.005	0.006	0.005	0.005	0.006	0	0	0.001	Negative	Negative	Negative	Negative	0.068	0.077	0.085	0.013	Negative	0.151	0.154	0.1525	0.524957	Negative
77705	2.8	3.2	2.9	7.2	2.5	3.3	0.4	4.3	0.8	-3.9	-3.5	0	0	0	0	0	0	Negative	Negative	Negative	Negative	0.006	0.007	0.007	0.006	0.016	0.001	0	0.01	Negative	Negative	Negative	Negative	0.058	0.066	0.063	0.0065	Negative	0.107	0.104	0.1055	0.354622	Negative
77706	2.5	2.9	2.4	6	2.2	3.2	0.4	3.6	1	-3.2	-2.6	0	0	0	0	0	0	Negative	Negative	Negative	Negative	0.017	0.025	0.023	0.014	0.037	0.006	-0.003	0.02	Negative	Negative	Negative	Negative	0.061	0.148	0.148	0.087	Negative	0.235	0.213	0.224	0.752941	Negative
																																							0.14875	2.077	0.14525	1.761
																																								0.15		0.147
																																								2.355		1.919
																																								0.196		0.14
																																								1.971		1.836
																																								0.148		0.145
																																								2.059		1.83
																																								0.101		0.149

## Sheet: DataC
		Skin Tests																				IGRAs														ELISAs
Batch	ID	BOV 0h	AVI 0h	P22 0h	BOV 72h	AVI 72h	P22 72h	∆ BOV	D AVI	∆ P22	BOV-AVI	P22-AVI	SIT	SICCT	sP22-ST	cP22-ST						PBS	PPDA	PPDB	P22	EC	BOV-PBS	BOV-AVIAR	D P22-PBS	P22-AV	EC-PBS	STAND-IGRA	sP22- IGRA	cP22- IGRA	DIVA-IGRA	BLANK	DO1 MPB83	DO2 MPB83	DO MPB83-BLANK	MPB83-ELISA	DO1 P22	DO2 P22	∆ P22	%E	P22-ELISA
VAC-1	191	4.5	3	5	4.5	6.5	6.5	0	3.5	1.5	-3.5	-2	Negative	Negative	Negative	Negative	0	0	0	0	0	0.017	0.014	0.014	0.018	0.013	-0.003	0	0.001	0.004	-0.004	Negative	Negative	Negative	Negative	0.061	0.074	0.071	0.0115	Negative	0.108	0.101	0.1045	0.446581	Negative
VAC-1	195	3	2.5	2.5	7.5	5.5	2.5	4.5	3	0	1.5	-3	Positive	Positive	Negative	Negative	1	1	0	0	0	0.069	0.056	0.043	0.043	0.03	-0.026	-0.013	-0.026	-0.013	-0.039	Negative	Negative	Negative	Negative	0.072	0.08	0.096	0.016	Negative	0.641	0.608	0.6245	2.58058	Positive
VAC-1	199	3	5	4	6	4	4	3	-1	0	4	1	Positive	Positive	Negative	Negative	1	1	0	0	0	0.032	0.038	0.046	0.08	0.031	0.014	0.008	0.048	0.042	-0.001	Negative	Negative	Negative	Negative	0.054	0.063	0.061	0.008	Negative	0.115	0.112	0.1135	0.485043	Negative
VAC-1	204	3.5	3	4	4	5	4	0.5	2	0	-1.5	-2	Negative	Negative	Negative	Negative	0	0	0	0	0	0.006	0.014	0.009	0.017	0.013	0.003	-0.005	0.011	0.003	0.007	Negative	Negative	Negative	Negative	0.066	0.07	0.066	0.002	Negative	0.089	0.087	0.088	0.376068	Negative
VAC-1	208	3	3	2.5	3	3	3	0	0	0.5	0	0.5	Negative	Negative	Negative	Negative	0	0	0	0	0	0.014	0.019	0.017	0.021	0.017	0.003	-0.002	0.007	0.002	0.003	Negative	Negative	Negative	Negative	0.183	0.07	0.068	-0.114	Negative	0.126	0.135	0.1305	0.539256	Negative
VAC-1	781	3	4	4	5	4	5	2	0	1	2	1	Negative	Negative	Negative	Negative	0	1	0	0	0	0.007	0.01	0.011	0.01	0.016	0.004	0.001	0.003	0	0.009	Negative	Negative	Negative	Negative	0.061	0.086	0.078	0.021	Negative	0.104	0.106	0.105	0.448718	Negative
VAC-1	792	4	5	6	6	5	6	2	0	0	2	0	Negative	Negative	Negative	Negative	0	1	0	0	0	0.01	0.019	0.017	0.011	0.015	0.007	-0.002	0.001	-0.008	0.005	Negative	Negative	Negative	Negative	0.049	0.096	0.099	0.0485	Negative	0.106	0.103	0.1045	0.446581	Negative
VAC-1	799	2.5	2	3	8	5	3	5.5	3	0	2.5	-3	Positive	Positive	Negative	Negative	1	1	0	0	0	0.017	0.008	0.008	0.008	0.007	-0.009	0	-0.009	0	-0.01	Negative	Negative	Negative	Negative	0.068	0.076	0.072	0.006	Negative	0.132	0.128	0.13	0.555556	Negative
VAC-1	2535	3	5	5	7	5	8	4	0	3	4	3	Positive	Positive	Positive	Positive	1	1	1	1	2	0.024	0.045	0.103	0.272	0.049	0.079	0.058	0.248	0.227	0.025	Positive	Positive	Positive	Negative	0.103	0.065	0.066	-0.0375	Negative	0.157	0.159	0.158	0.652893	Negative
VAC-1	2541	3	3	4	5	5	4	2	2	0	0	-2	Negative	Negative	Negative	Negative	0	0	0	0	0	0.016	0.298	0.134	0.162	0.014	0.118	-0.164	0.146	-0.136	-0.002	Negative	Positive	Negative	Negative	0.061	0.206	0.213	0.1485	Negative	0.243	0.264	0.2535	1.04752	Negative
VAC-1	2543	3	4.5	6	3	7	4	0	2.5	-2	-2.5	-4.5	Negative	Negative	Negative	Negative	0	0	0	0	0	0.007	0.014	0.013	0.022	0.011	0.006	-0.001	0.015	0.008	0.004	Negative	Negative	Negative	Negative	0.128	0.11	0.109	-0.0185	Negative	0.131	0.123	0.127	0.542735	Negative
VAC-1	4421	3	3	4	5	4	4	2	1	0	1	-1	Negative	Negative	Negative	Negative	0	0	0	0	0	0.048	0.043	0.043	0.064	0.058	-0.005	0	0.016	0.021	0.01	Negative	Negative	Negative	Negative	0.054	0.138	0.139	0.0845	Negative	0.121	0.109	0.115	0.491453	Negative
VAC-2	2555	4	4	5	4	5	4	0	1	-1	-1	-2	Negative	Negative	Negative	Negative	0	0	0	0	0	0.008	0.025	0.021	0.074	0.017	0.013	-0.004	0.066	0.049	0.009	Negative	Positive	Positive	Negative	0.049	0.05	0.062	0.007	Negative	0.102	0.109	0.1055	0.450855	Negative
VAC-2	3531	2.5	2.5	3	4	4	3	1.5	1.5	0	0	-1.5	Negative	Negative	Negative	Negative	0	0	0	0	0	0.008	0.009	0.019	0.011	0.013	0.011	0.01	0.003	0.002	0.005	Negative	Negative	Negative	Negative	0.064	0.074	0.078	0.012	Negative	0.146	0.144	0.145	0.619658	Negative
VAC-3	69046	2	2.5	3	3.5	2.5	3.5	1.5	0	0.5	1.5	0.5	Negative	Negative	Negative	Negative	0	1	0	0	0	0.017	0.011	0.01	0.037	0.007	-0.007	-0.001	0.02	0.026	-0.01	Negative	Negative	Negative	Negative	0.077	0.086	0.076	0.004	Negative	0.116	0.116	0.116	0.495726	Negative
VAC-3	69052	4	4	2.5	4	6	5	0	2	2.5	-2	0.5	Negative	Negative	Positive	Negative	0	0	1	0	1	0.008	0.011	0.012	0.017	0.033	0.004	0.001	0.009	0.006	0.025	Negative	Negative	Negative	Negative	0.055	0.154	0.155	0.0995	Negative	0.122	0.118	0.12	0.512821	Negative
VAC-3	69053	2.5	3	4	4	4	4	1.5	1	0	0.5	-1	Negative	Negative	Negative	Negative	0	0	0	0	0	0.024	0.263	0.083	0.014	0.01	0.059	-0.18	-0.01	-0.249	-0.014	Negative	Negative	Negative	Negative	0.089	0.111	0.121	0.027	Negative	0.298	0.286	0.292	1.24786	Positive
VAC-3	69054	2	3	3.5	2	7	3	0	4	-0.5	-4	-4.5	Negative	Negative	Negative	Negative	0	0	0	0	0	0.011	0.012	0.012	0.109	0.012	0.001	0	0.098	0.097	0.001	Negative	Positive	Positive	Negative	0.05	0.139	0.14	0.0895	Negative	0.126	0.122	0.124	0.529915	Negative
VAC-3	69064	3.5	3	3	4	4	3	0.5	1	0	-0.5	-1	Negative	Negative	Negative	Negative	0	0	0	0	0	0.009	0.138	0.052	0.014	0.031	0.043	-0.086	0.005	-0.124	0.022	Negative	Negative	Negative	Negative	0.052	0.105	0.108	0.0545	Negative	0.128	0.125	0.1265	0.540598	Negative
VAC-3	69164	3	5	4	6	5	6	3	0	2	3	2	Positive	Positive	Negative	Negative	1	1	0	1	1	0.03	0.026	0.027	0.025	0.026	-0.003	0.001	-0.005	-0.001	-0.004	Negative	Negative	Negative	Negative	0.046	0.093	0.085	0.043	Negative	0.111	0.108	0.1095	0.467949	Negative
VAC-3	69167	2	2.5	3	5	6	3	3	3.5	0	-0.5	-3.5	Positive	Negative	Negative	Negative	1	0	0	0	0	0.018	0.019	0.01	0.033	0.01	-0.008	-0.009	0.015	0.014	-0.008	Negative	Negative	Negative	Negative	0.065	0.844	0.773	0.7435	Positive	0.192	0.18	0.186	0.794872	Negative
VAC-3	69172	4	4	3	5	4	5	1	0	2	1	2	Negative	Negative	Negative	Negative	0	0	0	1	1	0.011	0.011	0.008	0.016	0.008	-0.003	-0.003	0.005	0.005	-0.003	Negative	Negative	Negative	Negative	0.06	0.804	0.797	0.7405	Positive	0.193	0.157	0.175	0.747863	Negative
VAC-3	69187																					0.016	0.036	0.032	0.016	0.027	0.016	-0.004	0	-0.02	0.011	Negative	Negative	Negative	Negative	0.159	0.082	0.062	-0.087	Negative	0.114	0.11	0.112	0.478632	Negative
VAC-4	69530	3	3	3	7	4	3	4	1	0	3	-1	Positive	Positive	Negative	Negative	1	1	0	0	0	0.022	0.016	0.015	0.027	0.013	-0.007	-0.001	0.005	0.011	-0.009	Negative	Negative	Negative	Negative	0.068	0.087	0.082	0.0165	Negative	0.119	0.111	0.115	0.491453	Negative
VAC-4	69738	3	3	3	3	5	4	0	2	1	-2	-1	Negative	Negative	Negative	Negative	0	0	0	0	0	0.028	0.011	0.013	0.023	0.009	-0.015	0.002	-0.005	0.012	-0.019	Negative	Negative	Negative	Negative	0.069	0.199	0.412	0.2365	Positive	0.222	0.22	0.221	0.944444	Negative
VAC-4	69746	3	3	3	4	5	3	1	2	0	-1	-2	Negative	Negative	Negative	Negative	0	0	0	0	0	0.024	0.022	0.014	0.031	0.012	-0.01	-0.008	0.007	0.009	-0.012	Negative	Negative	Negative	Negative	0.054	0.074	0.067	0.0165	Negative	0.106	0.1	0.103	0.440171	Negative
VAC-4	69748	3	3	4	8	7	4	5	4	0	1	-4	Positive	Negative	Negative	Negative	1	0	0	0	0	0.023	0.042	0.025	0.021	0.018	0.002	-0.017	-0.002	-0.021	-0.005	Negative	Negative	Negative	Negative	0.052	0.163	0.17	0.1145	Negative	0.108	0.106	0.107	0.457265	Negative
VAC-4	69752	2.5	3	5	2.5	3.5	2.5	0	0.5	-2.5	-0.5	-3	Negative	Negative	Negative	Negative	0	0	0	0	0	0.014	0.015	0.016	0.052	0.018	0.002	0.001	0.038	0.037	0.004	Negative	Negative	Negative	Negative	0.052	0.08	0.07	0.023	Negative	0.105	0.116	0.1105	0.472222	Negative
VAC-4	90130	2	2	2	5	4	2	3	2	0	1	-2	Positive	Negative	Negative	Negative	1	0	0	0	0	0.015	0.022	0.018	0.016	0.018	0.003	-0.004	0.001	-0.006	0.003	Negative	Negative	Negative	Negative	0.058	0.084	0.077	0.0225	Negative	0.156	0.149	0.1525	0.651709	Negative
VAC-4	90135	4	3	4	5	5	4	1	2	0	-1	-2	Negative	Negative	Negative	Negative	0	0	0	0	0	0.007	0.092	0.043	0.011	0.009	0.036	-0.049	0.004	-0.081	0.002	Negative	Negative	Negative	Negative	0.05	0.064	0.059	0.0115	Negative	0.086	0.086	0.086	0.367521	Negative
VAC-4	90140	2.5	3	4	6	5	4	3.5	2	0	1.5	-2	Positive	Positive	Negative	Negative	1	1	0	0	0	0.012	0.011	0.01	0.052	0.009	-0.002	-0.001	0.04	0.041	-0.003	Negative	Negative	Negative	Negative	0.05	0.069	0.067	0.018	Negative	0.115	0.112	0.1135	0.485043	Negative
VAC-4	90142	2.5	3	5	4	3	4	1.5	0	-1	1.5	-1	Negative	Negative	Negative	Negative	0	1	0	0	0	0.008	0.149	0.045	0.009	0.01	0.037	-0.104	0.001	-0.14	0.002	Negative	Negative	Negative	Negative	0.048	0.065	0.067	0.018	Negative	0.138	0.129	0.1335	0.570513	Negative
VAC-4	90152																					0.004	0.015	0.015	0.044	0.014	0.011	0	0.04	0.029	0.01	Negative	Negative	Negative	Negative	0.054	0.059	0.061	0.006	Negative	0.102	0.1	0.101	0.431624	Negative
VAC-4	90157	3	5	5	3	3	4	0	-2	-1	2	1	Negative	Negative	Negative	Negative	0	1	0	0	0	0.008	0.021	0.013	0.011	0.011	0.005	-0.008	0.003	-0.01	0.003	Negative	Negative	Negative	Negative	0.053	0.069	0.061	0.012	Negative	0.181	0.174	0.1775	0.758547	Negative
VAC-5	47008	3	3	3.5	3	5	3	0	2	-0.5	-2	-2.5	Negative	Negative	Negative	Negative	0	0	0	0	0	0.07	0.066	0.06	0.076	0.068	-0.01	-0.006	0.006	0.01	-0.002	Negative	Negative	Negative	Negative	0.053	0.066	0.061	0.0105	Negative	0.115	0.112	0.1135	0.469008	Negative
VAC-5	47015	2	2	3	2	2	3	0	0	0	0	0	Negative	Negative	Negative	Negative	0	0	0	0	0	0.009	0.025	0.047	0.012	0.024	0.038	0.022	0.003	-0.013	0.015	Negative	Negative	Negative	Negative	0.086	0.092	0.085	0.0025	Negative	0.178	0.184	0.181	0.747934	Negative
VAC-5	47016	3.5	3	4	4	6	4	0.5	3	0	-2.5	-3	Negative	Negative	Negative	Negative	0	0	0	0	0	0.007	0.025	0.023	0.012	0.05	0.016	-0.002	0.005	-0.013	0.043	Negative	Negative	Negative	Negative	0.052	0.112	0.116	0.062	Negative	0.135	0.151	0.143	0.590909	Negative
VAC-5	47018	3	3	3	5	7	3	2	4	0	-2	-4	Negative	Negative	Negative	Negative	0	0	0	0	0	0.01	0.018	0.01	0.011	0.012	0	-0.008	0.001	-0.007	0.002	Negative	Negative	Negative	Negative	0.055	0.111	0.104	0.0525	Negative	0.118	0.115	0.1165	0.497863	Negative
VAC-5	47019	3	3	5	3	6	3	0	3	-2	-3	-5	Negative	Negative	Negative	Negative	0	0	0	0	0	0.068	0.032	0.04	0.193	0.025	-0.028	0.008	0.125	0.161	-0.043	Negative	Positive	Positive	Negative	0.126	0.081	0.076	-0.0475	Negative	0.099	0.105	0.102	0.421488	Negative
VAC-5	47020																					0.021	0.035	0.026	0.031	0.018	0.005	-0.009	0.01	-0.004	-0.003	Negative	Negative	Negative	Negative	0.069	0.128	0.116	0.053	Negative	0.353	0.364	0.3585	1.4814	Positive
VAC-5	47021	4	5.5	5.5	5	5	6	1	-0.5	0.5	1.5	1	Negative	Negative	Negative	Negative	0	1	0	0	0	0.012	0.03	0.03	0.014	0.016	0.018	0	0.002	-0.016	0.004	Negative	Negative	Negative	Negative	0.056	0.064	0.064	0.008	Negative	0.113	0.116	0.1145	0.47314	Negative
VAC-5	47029	2.5	2	3.5	5	2	4	2.5	0	0.5	2.5	0.5	Positive	Positive	Negative	Negative	1	1	0	0	0	0.012	0.041	0.099	0.093	0.014	0.087	0.058	0.081	0.052	0.002	Positive	Positive	Positive	Negative	0.051	0.095	0.092	0.0425	Negative	0.097	0.101	0.099	0.409091	Negative
VAC-5	51684	2.5	3	3.5	2.5	4.5	3.5	0	1.5	0	-1.5	-1.5	Negative	Negative	Negative	Negative	0	0	0	0	0	0.015	1.311	0.706	0.011	0.021	0.691	-0.605	-0.004	-1.3	0.006	Negative	Negative	Negative	Negative	0.046	0.104	0.102	0.057	Negative	0.114	0.114	0.114	0.471074	Negative
VAC-5	51689	3	3.5	3	4.5	3.5	4.5	1.5	0	1.5	1.5	1.5	Negative	Negative	Negative	Negative	0	1	0	1	1	0.008	0.026	0.018	0.466	0.013	0.01	-0.008	0.458	0.44	0.005	Negative	Positive	Positive	Negative	0.058	0.171	0.095	0.075	Negative	0.124	0.126	0.125	0.516529	Negative
VAC-5	90521	2	2.5	4	4.5	2.5	2.5	2.5	0	-1.5	2.5	-1.5	Positive	Positive	Negative	Negative	1	1	0	0	0	0.012	0.027	0.025	0.012	0.016	0.013	-0.002	0	-0.015	0.004	Negative	Negative	Negative	Negative	0.054	0.103	0.098	0.0465	Negative	0.139	0.148	0.1435	0.613248	Negative
VAC-5	90522																					0.012	0.022	0.019	0.03	0.016	0.007	-0.003	0.018	0.008	0.004	Negative	Negative	Negative	Negative	0.05	0.065	0.06	0.0125	Negative	0.101	0.102	0.1015	0.433761	Negative
VAC-5	90524	4	4	4.5	8	4	5	4	0	0.5	4	0.5	Positive	Positive	Negative	Negative	1	1	0	0	0	0.102	0.148	0.134	0.021	0.122	0.032	-0.014	-0.081	-0.127	0.02	Negative	Negative	Negative	Negative	0.055	0.083	0.076	0.0245	Negative	0.128	0.126	0.127	0.542735	Negative
VAC-5	90526	3	3	4	6	6	4	3	3	0	0	-3	Positive	Negative	Negative	Negative	1	0	0	0	0	0.008	0.011	0.01	0.131	0.009	0.002	-0.001	0.123	0.12	0.001	Negative	Positive	Positive	Negative	0.051	0.075	0.072	0.0225	Negative	0.094	0.093	0.0935	0.399573	Negative
VAC-5	90528	2	3	2.5	3.5	5.5	2.5	1.5	2.5	0	-1	-2.5	Negative	Negative	Negative	Negative	0	0	0	0	0	0.027	0.019	0.019	0.026	0.024	-0.008	0	-0.001	0.007	-0.003	Negative	Negative	Negative	Negative	0.056	0.064	0.063	0.0075	Negative	0.113	0.108	0.1105	0.472222	Negative
VAC-5	90530																					0.036	0.065	0.047	0.047	0.023	0.011	-0.018	0.011	-0.018	-0.013	Negative	Negative	Negative	Negative	0.053	0.087	0.086	0.0335	Negative	0.145	0.154	0.1495	0.617769	Negative
VAC-5	90533	3	3.5	3	3	6	3	0	2.5	0	-2.5	-2.5	Negative	Negative	Negative	Negative	0	0	0	0	0	0.017	0.02	0.018	0.024	0.014	0.001	-0.002	0.007	0.004	-0.003	Negative	Negative	Negative	Negative	0.104	0.081	0.069	-0.029	Negative	0.121	0.119	0.12	0.512821	Negative
VAC-5	90945	2	3	5	2	3	2	0	0	-3	0	-3	Negative	Negative	Negative	Negative	0	0	0	0	0	0.029	0.023	0.036	0.034	0.011	0.007	0.013	0.005	0.011	-0.018	Negative	Negative	Negative	Negative	0.048	0.12	0.116	0.07	Negative	0.169	0.159	0.164	0.677686	Negative
VAC-5	90946	3	3	3	4	5	3	1	2	0	-1	-2	Negative	Negative	Negative	Negative	0	0	0	0	0	0.007	0.01	0.009	0.007	0.014	0.002	-0.001	0	-0.003	0.007	Negative	Negative	Negative	Negative	0.056	0.084	0.078	0.025	Negative	0.084	0.082	0.083	0.354701	Negative
VAC-5	90947	2	2	2.5	4.5	4.5	2.5	2.5	2.5	0	0	-2.5	Positive	Negative	Negative	Negative	1	0	0	0	0	0.009	0.011	0.014	0.01	0.038	0.005	0.003	0.001	-0.001	0.029	Negative	Negative	Negative	Negative	0.049	0.069	0.098	0.0345	Negative	0.096	0.1	0.098	0.418803	Negative
VAC-5	90948	2.5	2	3	2.5	7.5	3.5	0	5.5	0.5	-5.5	-5	Negative	Negative	Negative	Negative	0	0	0	0	0	0.024	0.014	0.016	0.018	0.012	-0.008	0.002	-0.006	0.004	-0.012	Negative	Negative	Negative	Negative	0.055	0.269	0.197	0.178	Negative	0.15	0.155	0.1525	0.651709	Negative
VAC-5	90950	4	5	6	11	14	6	7	9	0	-2	-9	Positive	Negative	Negative	Negative	1	0	0	0	0	0.291	0.299	0.224	0.459	0.181	-0.067	-0.075	0.168	0.16	-0.11	Negative	Positive	Positive	Negative	0.056	0.141	0.138	0.0835	Negative	0.176	0.168	0.172	0.710744	Negative
VAC-5	90951	2.5	2	3	6	3	3	3.5	1	0	2.5	-1	Positive	Positive	Negative	Negative	1	1	0	0	0	0.016	0.022	0.017	0.011	0.013	0.001	-0.005	-0.005	-0.011	-0.003	Negative	Negative	Negative	Negative	0.052	0.061	0.066	0.0115	Negative	0.189	0.191	0.19	0.785124	Negative
VAC-5	90952	3	3.5	3.5	6.5	7.5	3.5	3.5	4	0	-0.5	-4	Positive	Negative	Negative	Negative	1	0	0	0	0	0.023	0.074	0.073	0.116	0.012	0.05	-0.001	0.093	0.042	-0.011	Negative	Positive	Positive	Negative	0.054	0.199	0.201	0.146	Negative	0.113	0.123	0.118	0.487603	Negative
VAC-5	90953	4	3	3.5	4	6	4	0	3	0.5	-3	-2.5	Negative	Negative	Negative	Negative	0	0	0	0	0	0.016	0.018	0.019	0.021	0.01	0.003	0.001	0.005	0.003	-0.006	Negative	Negative	Negative	Negative	0.05	0.051	0.059	0.005	Negative	0.138	0.198	0.168	0.694215	Negative
VAC-5	90954	3	2	3	6	6	3	3	4	0	-1	-4	Positive	Negative	Negative	Negative	1	0	0	0	0	0.026	0.034	0.036	0.036	0.022	0.01	0.002	0.01	0.002	-0.004	Negative	Negative	Negative	Negative	0.061	0.112	0.109	0.0495	Negative	0.115	0.122	0.1185	0.50641	Negative
VAC-5	90955																					0.015	0.076	0.049	0.059	0.025	0.034	-0.027	0.044	-0.017	0.01	Negative	Negative	Negative	Negative	0.064	0.07	0.069	0.0055	Negative	0.101	0.099	0.1	0.413223	Negative
VAC-5	90956	1.5	2	2	1.5	3.5	2.5	0	1.5	0.5	-1.5	-1	Negative	Negative	Negative	Negative	0	0	0	0	0	0.01	0.016	0.016	0.012	0.014	0.006	0	0.002	-0.004	0.004	Negative	Negative	Negative	Negative	0.055	0.066	0.061	0.0085	Negative	0.094	0.096	0.095	0.392562	Negative
VAC-5	90957	2	2.5	2.5	2	2	3	0	-0.5	0.5	0.5	1	Negative	Negative	Negative	Negative	0	0	0	0	0	0.012	0.023	0.024	0.036	0.01	0.012	0.001	0.024	0.013	-0.002	Negative	Negative	Negative	Negative	0.05	0.072	0.06	0.016	Negative	0.19	0.184	0.187	0.772727	Negative
VAC-5	90960																					0.01	0.088	0.113	0.133	0.011	0.103	0.025	0.123	0.045	0.001	Positive	Positive	Positive	Negative	0.054	0.085	0.088	0.0325	Negative	0.217	0.223	0.22	0.909091	Negative
VAC-5	90961	2	3	3	4	4	3	2	1	0	1	-1	Negative	Negative	Negative	Negative	0	0	0	0	0	0.018	0.01	0.018	0.029	0.019	0	0.008	0.011	0.019	0.001	Negative	Negative	Negative	Negative	0.062	0.07	0.067	0.0065	Negative	0.093	0.091	0.092	0.393162	Negative
VAC-5	90962	3	3	3.5	3	7	4	0	4	0.5	-4	-3.5	Negative	Negative	Negative	Negative	0	0	0	0	0	0.008	0.016	0.012	0.011	0.01	0.004	-0.004	0.003	-0.005	0.002	Negative	Negative	Negative	Negative	0.053	0.093	0.094	0.0405	Negative	0.129	0.125	0.127	0.542735	Negative
VAC-5	90963	3	4	4	5	5	4	2	1	0	1	-1	Negative	Negative	Negative	Negative	0	0	0	0	0	0.027	0.024	0.026	0.027	0.021	-0.001	0.002	0	0.003	-0.006	Negative	Negative	Negative	Negative	0.049	0.1	0.103	0.0525	Negative	0.119	0.112	0.1155	0.477273	Negative
VAC-5	90967	2	4	4	8	6	4	6	2	0	4	-2	Positive	Positive	Negative	Negative	1	1	0	0	0	0.01	0.029	0.029	0.028	0.009	0.019	0	0.018	-0.001	-0.001	Negative	Negative	Negative	Negative	0.053	0.257	0.249	0.2	Positive	0.113	0.11	0.1115	0.460744	Negative
